# Supplementary material for: Impact of the Histidine-Triazole and Tryptophan-Pyrene Exchange in the WHW Peptide: Cu(II) Binding, DNA/RNA Interactions and Bioactivity
Source: Int J Mol Sci. 2022 Jun 23;23(13):7006. doi: 10.3390/ijms23137006 (PMC9266797; doi:10.3390/ijms23137006)
Supplement: Supplementary file 1 [file ijms-23-07006-s001.zip]

Archive with 1 entries (1 files):
- ijms-1736983-supplementary.pdf
